# Supplementary material for: Gut Microbial Signatures Associated with Peanut Allergy in a BALB/c Mouse Model
Source: Foods. 2022 May 12;11(10):1395. doi: 10.3390/foods11101395 (PMC9141413; doi:10.3390/foods11101395)
Supplement: Supplementary file 1 [file foods-11-01395-s001.zip]

Archive with 1 entries (1 files):
- foods-1695028-supplementary.pdf
